# Supplementary material for: Altered Serum Proteins Suggest Inflammation, Fibrogenesis and Angiogenesis in Adult Patients with a Fontan Circulation
Source: Int J Mol Sci. 2024 May 16;25(10):5416. doi: 10.3390/ijms25105416 (PMC11121818; doi:10.3390/ijms25105416)
Supplement: Supplementary file 1 [file ijms-25-05416-s001.zip]

Archive with 1 entries (1 files):
- ijms-2949553-supplementary.xlsx
