# Supplementary material for: Altered Serum Proteins Suggest Inflammation, Fibrogenesis and Angiogenesis in Adult Patients with a Fontan Circulation
Source: Int J Mol Sci. 2024 May 16;25(10):5416. doi: 10.3390/ijms25105416 (PMC11121818; doi:10.3390/ijms25105416)
Supplement: Supplementary file 1 [file ijms-25-05416-s001.zip › ijms-2949553-supplementary.xlsx]

## Sheet: scioCD_list
Target-Liste	V2.0
scioCD	release August 2019
Target-Name	Uniprot	Entry	Protein names	Gene names (primary )	Gene names (synonym )
4F2	4F2_HUMAN	P08195	4F2 cell-surface antigen heavy chain (4F2hc) (4F2 heavy chain antigen) (Lymphocyte activation antigen 4F2 large subunit) (Solute carrier family 3 member 2) (CD antigen CD98)	SLC3A2	MDU1
5NTD	5NTD_HUMAN	P21589	5'-nucleotidase (5'-NT) (EC 3.1.3.5) (Ecto-5'-nucleotidase) (CD antigen CD73)	NT5E	NT5 NTE
ADA17	ADA17_HUMAN	P78536	Disintegrin and metalloproteinase domain-containing protein 17 (ADAM 17) (EC 3.4.24.86) (Snake venom-like protease) (TNF-alpha convertase) (TNF-alpha-converting enzyme) (CD antigen CD156b)	ADAM17	CSVP TACE
ADAM8	ADAM8_HUMAN	P78325	Disintegrin and metalloproteinase domain-containing protein 8 (ADAM 8) (EC 3.4.24.-) (Cell surface antigen MS2) (CD antigen CD156a)	ADAM8	MS2
ADIPO	ADIPO_HUMAN	Q15848	Adiponectin (30 kDa adipocyte complement-related protein) (Adipocyte complement-related 30 kDa protein) (ACRP30) (Adipocyte, C1q and collagen domain-containing protein) (Adipose most abundant gene transcript 1 protein) (apM-1) (Gelatin-binding protein)	ADIPOQ	ACDC ACRP30 APM1 GBP28
ALBU	ALBU_HUMAN	P02768	Serum albumin	ALB
AMPN	AMPN_HUMAN	P15144	Aminopeptidase N (AP-N) (hAPN) (EC 3.4.11.2) (Alanyl aminopeptidase) (Aminopeptidase M) (AP-M) (Microsomal aminopeptidase) (Myeloid plasma membrane glycoprotein CD13) (gp150) (CD antigen CD13)	ANPEP	APN CD13 PEPN
ANGP4	ANGP4_HUMAN	Q9Y264	Angiopoietin-4 (ANG-4) (Angiopoietin-3) (ANG-3)	ANGPT4	ANG3 ANG4
AREG	AREG_HUMAN	P15514	Amphiregulin (AR) (Colorectum cell-derived growth factor) (CRDGF)	AREG	AREGB SDGF
B3GA1	B3GA1_HUMAN	Q9P2W7	Galactosylgalactosylxylosylprotein 3-beta-glucuronosyltransferase 1 (EC 2.4.1.135) (Beta-1,3-glucuronyltransferase 1) (Glucuronosyltransferase P) (GlcAT-P) (UDP-GlcUA:glycoprotein beta-1,3-glucuronyltransferase) (GlcUAT-P)	B3GAT1	GLCATP
BASI	BASI_HUMAN	P35613	Basigin (5F7) (Collagenase stimulatory factor) (Extracellular matrix metalloproteinase inducer) (EMMPRIN) (Leukocyte activation antigen M6) (OK blood group antigen) (Tumor cell-derived collagenase stimulatory factor) (TCSF) (CD antigen CD147)	BSG
BCAM	BCAM_HUMAN	P50895	Basal cell adhesion molecule (Auberger B antigen) (B-CAM cell surface glycoprotein) (F8/G253 antigen) (Lutheran antigen) (Lutheran blood group glycoprotein) (CD antigen CD239)	BCAM	LU MSK19
BDNF	BDNF_HUMAN	P23560	Brain-derived neurotrophic factor (BDNF) (Abrineurin) [Cleaved into: BDNF precursor form (ProBDNF)]	BDNF
BMP2	BMP2_HUMAN	P12643	Bone morphogenetic protein 2 (BMP-2) (Bone morphogenetic protein 2A) (BMP-2A)	BMP2	BMP2A
BMP4	BMP4_HUMAN	P12644	Bone morphogenetic protein 4 (BMP-4) (Bone morphogenetic protein 2B) (BMP-2B)	BMP4	BMP2B DVR4
BMP5	BMP5_HUMAN	P22003	Bone morphogenetic protein 5 (BMP-5)	BMP5
BMP6	BMP6_HUMAN	P22004	Bone morphogenetic protein 6 (BMP-6) (VG-1-related protein) (VG-1-R) (VGR-1)	BMP6	VGR
BMP7	BMP7_HUMAN	P18075	Bone morphogenetic protein 7 (BMP-7) (Osteogenic protein 1) (OP-1) (Eptotermin alfa)	BMP7	OP1
BTLA	BTLA_HUMAN	Q7Z6A9	B- and T-lymphocyte attenuator (B- and T-lymphocyte-associated protein) (CD antigen CD272)	BTLA
C163A	C163A_HUMAN	Q86VB7	Scavenger receptor cysteine-rich type 1 protein M130 (Hemoglobin scavenger receptor) (CD antigen CD163) [Cleaved into: Soluble CD163 (sCD163)]	CD163	M130
CADH1	CADH1_HUMAN	P12830	Cadherin-1 (CAM 120/80) (Epithelial cadherin) (E-cadherin) (Uvomorulin) (CD antigen CD324) [Cleaved into: E-Cad/CTF1; E-Cad/CTF2; E-Cad/CTF3]	CDH1	CDHE UVO
CADH2	CADH2_HUMAN	P19022	Cadherin-2 (CDw325) (Neural cadherin) (N-cadherin) (CD antigen CD325)	CDH2	CDHN NCAD
CADH5	CADH5_HUMAN	P33151	Cadherin-5 (7B4 antigen) (Vascular endothelial cadherin) (VE-cadherin) (CD antigen CD144)	CDH5
CCL1	CCL1_HUMAN	P22362	C-C motif chemokine 1 (Small-inducible cytokine A1) (T lymphocyte-secreted protein I-309)	CCL1	SCYA1
CCL11	CCL11_HUMAN	P51671	Eotaxin (C-C motif chemokine 11) (Eosinophil chemotactic protein) (Small-inducible cytokine A11)	CCL11	SCYA11
CCL13	CCL13_HUMAN	Q99616	C-C motif chemokine 13 (CK-beta-10) (Monocyte chemoattractant protein 4) (Monocyte chemotactic protein 4) (MCP-4) (NCC-1) (Small-inducible cytokine A13) [Cleaved into: C-C motif chemokine 13, long chain; C-C motif chemokine 13, medium chain; C-C motif chemokine 13, short chain]	CCL13	MCP4 NCC1 SCYA13
CCL14	CCL14_HUMAN	Q16627	C-C motif chemokine 14 (Chemokine CC-1/CC-3) (HCC-1/HCC-3) (HCC-1(1-74)) (NCC-2) (Small-inducible cytokine A14) [Cleaved into: HCC-1(3-74); HCC-1(4-74); HCC-1(9-74)]	CCL14	NCC2 SCYA14
CCL15	CCL15_HUMAN	Q16663	C-C motif chemokine 15 (Chemokine CC-2) (HCC-2) (Leukotactin-1) (LKN-1) (MIP-1 delta) (Macrophage inflammatory protein 5) (MIP-5) (Mrp-2b) (NCC-3) (Small-inducible cytokine A15) [Cleaved into: CCL15(22-92); CCL15(25-92); CCL15(29-92)]	CCL15	MIP5 NCC3 SCYA15
CCL16	CCL16_HUMAN	O15467	C-C motif chemokine 16 (Chemokine CC-4) (HCC-4) (Chemokine LEC) (IL-10-inducible chemokine) (LCC-1) (Liver-expressed chemokine) (Lymphocyte and monocyte chemoattractant) (LMC) (Monotactin-1) (MTN-1) (NCC-4) (Small-inducible cytokine A16)	CCL16	ILINCK NCC4 SCYA16
CCL17	CCL17_HUMAN	Q92583	C-C motif chemokine 17 (CC chemokine TARC) (Small-inducible cytokine A17) (Thymus and activation-regulated chemokine)	CCL17	SCYA17 TARC
CCL18	CCL18_HUMAN	P55774	C-C motif chemokine 18 (Alternative macrophage activation-associated CC chemokine 1) (AMAC-1) (CC chemokine PARC) (Dendritic cell chemokine 1) (DC-CK1) (Macrophage inflammatory protein 4) (MIP-4) (Pulmonary and activation-regulated chemokine) (Small-inducible cytokine A18) [Cleaved into: CCL18(1-68); CCL18(3-69); CCL18(4-69)]	CCL18	AMAC1 DCCK1 MIP4 PARC SCYA18
CCL19	CCL19_HUMAN	Q99731	C-C motif chemokine 19 (Beta-chemokine exodus-3) (CK beta-11) (Epstein-Barr virus-induced molecule 1 ligand chemokine) (EBI1 ligand chemokine) (ELC) (Macrophage inflammatory protein 3 beta) (MIP-3-beta) (Small-inducible cytokine A19)	CCL19	ELC MIP3B SCYA19
CCL2	CCL2_HUMAN	P13500	C-C motif chemokine 2 (HC11) (Monocyte chemoattractant protein 1) (Monocyte chemotactic and activating factor) (MCAF) (Monocyte chemotactic protein 1) (MCP-1) (Monocyte secretory protein JE) (Small-inducible cytokine A2)	CCL2	MCP1 SCYA2
CCL20	CCL20_HUMAN	P78556	C-C motif chemokine 20 (Beta-chemokine exodus-1) (CC chemokine LARC) (Liver and activation-regulated chemokine) (Macrophage inflammatory protein 3 alpha) (MIP-3-alpha) (Small-inducible cytokine A20) [Cleaved into: CCL20(1-67); CCL20(1-64); CCL20(2-70)]	CCL20	LARC MIP3A SCYA20
CCL21	CCL21_HUMAN	O00585	C-C motif chemokine 21 (6Ckine) (Beta-chemokine exodus-2) (Secondary lymphoid-tissue chemokine) (SLC) (Small-inducible cytokine A21)	CCL21	SCYA21
CCL22	CCL22_HUMAN	O00626	C-C motif chemokine 22 (CC chemokine STCP-1) (MDC(1-69)) (Macrophage-derived chemokine) (Small-inducible cytokine A22) (Stimulated T-cell chemotactic protein 1) [Cleaved into: MDC(3-69); MDC(5-69); MDC(7-69)]	CCL22	MDC SCYA22
CCL23	CCL23_HUMAN	P55773	C-C motif chemokine 23 (CK-beta-8) (CKB-8) (Macrophage inflammatory protein 3) (MIP-3) (Myeloid progenitor inhibitory factor 1) (MPIF-1) (Small-inducible cytokine A23) [Cleaved into: CCL23(19-99); CCL23(22-99); CCL23(27-99); CCL23(30-99)]	CCL23	MIP3 MPIF1 SCYA23
CCL24	CCL24_HUMAN	O00175	C-C motif chemokine 24 (CK-beta-6) (Eosinophil chemotactic protein 2) (Eotaxin-2) (Myeloid progenitor inhibitory factor 2) (MPIF-2) (Small-inducible cytokine A24)	CCL24	MPIF2 SCYA24
CCL25	CCL25_HUMAN	O15444	C-C motif chemokine 25 (Chemokine TECK) (Small-inducible cytokine A25) (Thymus-expressed chemokine)	CCL25	SCYA25 TECK
CCL26	CCL26_HUMAN	Q9Y258	C-C motif chemokine 26 (CC chemokine IMAC) (Eotaxin-3) (Macrophage inflammatory protein 4-alpha) (MIP-4-alpha) (Small-inducible cytokine A26) (Thymic stroma chemokine-1) (TSC-1)	CCL26	SCYA26
CCL27	CCL27_HUMAN	Q9Y4X3	C-C motif chemokine 27 (CC chemokine ILC) (Cutaneous T-cell-attracting chemokine) (CTACK) (ESkine) (IL-11 R-alpha-locus chemokine) (Skinkine) (Small-inducible cytokine A27)	CCL27	ILC SCYA27
CCL28	CCL28_HUMAN	Q9NRJ3	C-C motif chemokine 28 (Mucosae-associated epithelial chemokine) (MEC) (Protein CCK1) (Small-inducible cytokine A28)	CCL28	SCYA28
CCL3	CCL3_HUMAN	P10147	C-C motif chemokine 3 (G0/G1 switch regulatory protein 19-1) (Macrophage inflammatory protein 1-alpha) (MIP-1-alpha) (PAT 464.1) (SIS-beta) (Small-inducible cytokine A3) (Tonsillar lymphocyte LD78 alpha protein) [Cleaved into: MIP-1-alpha(4-69) (LD78-alpha(4-69))]	CCL3	G0S19-1 MIP1A SCYA3
CCL4	CCL4_HUMAN	P13236	C-C motif chemokine 4 (G-26 T-lymphocyte-secreted protein) (HC21) (Lymphocyte activation gene 1 protein) (LAG-1) (MIP-1-beta(1-69)) (Macrophage inflammatory protein 1-beta) (MIP-1-beta) (PAT 744) (Protein H400) (SIS-gamma) (Small-inducible cytokine A4) (T-cell activation protein 2) (ACT-2) [Cleaved into: MIP-1-beta(3-69)]	CCL4	LAG1 MIP1B SCYA4
CCL5	CCL5_HUMAN	P13501	C-C motif chemokine 5 (EoCP) (Eosinophil chemotactic cytokine) (SIS-delta) (Small-inducible cytokine A5) (T cell-specific protein P228) (TCP228) (T-cell-specific protein RANTES) [Cleaved into: RANTES(3-68); RANTES(4-68)]	CCL5	D17S136E SCYA5
CCL7	CCL7_HUMAN	P80098	C-C motif chemokine 7 (Monocyte chemoattractant protein 3) (Monocyte chemotactic protein 3) (MCP-3) (NC28) (Small-inducible cytokine A7)	CCL7	MCP3 SCYA6 SCYA7
CCL8	CCL8_HUMAN	P80075	C-C motif chemokine 8 (HC14) (Monocyte chemoattractant protein 2) (Monocyte chemotactic protein 2) (MCP-2) (Small-inducible cytokine A8) [Cleaved into: MCP-2(6-76)]	CCL8	MCP2 SCYA10 SCYA8
CCR7	CCR7_HUMAN	P32248	C-C chemokine receptor type 7 (C-C CKR-7) (CC-CKR-7) (CCR-7) (BLR2) (CDw197) (Epstein-Barr virus-induced G-protein coupled receptor 1) (EBI1) (EBV-induced G-protein coupled receptor 1) (MIP-3 beta receptor) (CD antigen CD197)	CCR7	CMKBR7 EBI1 EVI1
CD139
CD14	CD14_HUMAN	P08571	Monocyte differentiation antigen CD14 (Myeloid cell-specific leucine-rich glycoprotein) (CD antigen CD14) [Cleaved into: Monocyte differentiation antigen CD14, urinary form; Monocyte differentiation antigen CD14, membrane-bound form]	CD14
CD15
CD166	CD166_HUMAN	Q13740	CD166 antigen (Activated leukocyte cell adhesion molecule) (CD antigen CD166)	ALCAM	MEMD
CD17
CD177	CD177_HUMAN	Q8N6Q3	CD177 antigen (Human neutrophil alloantigen 2a) (HNA-2a) (NB1 glycoprotein) (NB1 GP) (Polycythemia rubra vera protein 1) (PRV-1) (CD antigen CD177)	CD177	NB1 PRV1
CD19	CD19_HUMAN	P15391	B-lymphocyte antigen CD19 (B-lymphocyte surface antigen B4) (Differentiation antigen CD19) (T-cell surface antigen Leu-12) (CD antigen CD19)	CD19
CD1A	CD1A_HUMAN	P06126	T-cell surface glycoprotein CD1a (T-cell surface antigen T6/Leu-6) (hTa1 thymocyte antigen) (CD antigen CD1a)	CD1A
CD2	CD2_HUMAN	P06729	T-cell surface antigen CD2 (Erythrocyte receptor) (LFA-2) (LFA-3 receptor) (Rosette receptor) (T-cell surface antigen T11/Leu-5) (CD antigen CD2)	CD2	SRBC
CD20	CD20_HUMAN	P11836	B-lymphocyte antigen CD20 (B-lymphocyte surface antigen B1) (Bp35) (Leukocyte surface antigen Leu-16) (Membrane-spanning 4-domains subfamily A member 1) (CD antigen CD20)	MS4A1	CD20
CD22	CD22_HUMAN	P20273	B-cell receptor CD22 (B-lymphocyte cell adhesion molecule) (BL-CAM) (Sialic acid-binding Ig-like lectin 2) (Siglec-2) (T-cell surface antigen Leu-14) (CD antigen CD22)	CD22	SIGLEC2
CD235a	GLPA_HUMAN	P02724	Glycophorin-A (MN sialoglycoprotein) (PAS-2) (Sialoglycoprotein alpha) (CD antigen CD235a)	GYPA	GPA
CD24	CD24_HUMAN	P25063	Signal transducer CD24 (Small cell lung carcinoma cluster 4 antigen) (CD antigen CD24)	CD24	CD24A
CD244	CD244_HUMAN	Q9BZW8	Natural killer cell receptor 2B4 (NK cell activation-inducing ligand) (NAIL) (NK cell type I receptor protein 2B4) (NKR2B4) (h2B4) (SLAM family member 4) (SLAMF4) (Signaling lymphocytic activation molecule 4) (CD antigen CD244)	CD244	2B4
CD27	CD27_HUMAN	P26842	CD27 antigen (CD27L receptor) (T-cell activation antigen CD27) (T14) (Tumor necrosis factor receptor superfamily member 7) (CD antigen CD27)	CD27	TNFRSF7
CD276	CD276_HUMAN	Q5ZPR3	CD276 antigen (4Ig-B7-H3) (B7 homolog 3) (B7-H3) (Costimulatory molecule) (CD antigen CD276)	CD276	B7H3
CD28	CD28_HUMAN	P10747	T-cell-specific surface glycoprotein CD28 (TP44) (CD antigen CD28)	CD28
CD33	CD33_HUMAN	P20138	Myeloid cell surface antigen CD33 (Sialic acid-binding Ig-like lectin 3) (Siglec-3) (gp67) (CD antigen CD33)	CD33	SIGLEC3
CD34	CD34_HUMAN	P28906	Hematopoietic progenitor cell antigen CD34 (CD antigen CD34)	CD34
CD36	CD36_HUMAN	P16671	Platelet glycoprotein 4 (Fatty acid translocase) (FAT) (Glycoprotein IIIb) (GPIIIB) (Leukocyte differentiation antigen CD36) (PAS IV) (PAS-4) (Platelet collagen receptor) (Platelet glycoprotein IV) (GPIV) (Thrombospondin receptor) (CD antigen CD36)	CD36	GP3B GP4
CD37	CD37_HUMAN	P11049	Leukocyte antigen CD37 (Tetraspanin-26) (Tspan-26) (CD antigen CD37)	CD37	TSPAN26
CD38	CD38_HUMAN	P28907	ADP-ribosyl cyclase/cyclic ADP-ribose hydrolase 1 (EC 3.2.2.6) (2'-phospho-ADP-ribosyl cyclase) (2'-phospho-ADP-ribosyl cyclase/2'-phospho-cyclic-ADP-ribose transferase) (EC 2.4.99.20) (2'-phospho-cyclic-ADP-ribose transferase) (ADP-ribosyl cyclase 1) (ADPRC 1) (Cyclic ADP-ribose hydrolase 1) (cADPr hydrolase 1) (T10) (CD antigen CD38)	CD38
CD3deg	Variant of CD3E_HUMAN	P07766	T-cell surface glycoprotein CD3 epsilon chain (T-cell surface antigen T3/Leu-4 epsilon chain) (CD antigen CD3e)	CD3E	T3E
CD3E	CD3E_HUMAN	P07766	T-cell surface glycoprotein CD3 epsilon chain (T-cell surface antigen T3/Leu-4 epsilon chain) (CD antigen CD3e)	CD3E	T3E
CD4	CD4_HUMAN	P01730	T-cell surface glycoprotein CD4 (T-cell surface antigen T4/Leu-3) (CD antigen CD4)	CD4
CD40L	CD40L_HUMAN	P29965	CD40 ligand (CD40-L) (T-cell antigen Gp39) (TNF-related activation protein) (TRAP) (Tumor necrosis factor ligand superfamily member 5) (CD antigen CD154) [Cleaved into: CD40 ligand, membrane form; CD40 ligand, soluble form]	CD40LG	CD40L TNFSF5 TRAP
CD44	CD44_HUMAN	P16070	CD44 antigen (CDw44) (Epican) (Extracellular matrix receptor III) (ECMR-III) (GP90 lymphocyte homing/adhesion receptor) (HUTCH-I) (Heparan sulfate proteoglycan) (Hermes antigen) (Hyaluronate receptor) (Phagocytic glycoprotein 1) (PGP-1) (Phagocytic glycoprotein I) (PGP-I) (CD antigen CD44)	CD44	LHR MDU2 MDU3 MIC4
CD44v2	Variant of CD44_HUMAN	P16070	CD44 antigen (CDw44) (Epican) (Extracellular matrix receptor III) (ECMR-III) (GP90 lymphocyte homing/adhesion receptor) (HUTCH-I) (Heparan sulfate proteoglycan) (Hermes antigen) (Hyaluronate receptor) (Phagocytic glycoprotein 1) (PGP-1) (Phagocytic glycoprotein I) (PGP-I) (CD antigen CD44)	CD44	LHR MDU2 MDU3 MIC4
CD45RA	Variant of PTPRC_HUMAN	P08575	Receptor-type tyrosine-protein phosphatase C (EC 3.1.3.48) (Leukocyte common antigen) (L-CA) (T200) (CD antigen CD45)	PTPRC	CD45
CD45RB	Variant of PTPRC_HUMAN	P08575	Receptor-type tyrosine-protein phosphatase C (EC 3.1.3.48) (Leukocyte common antigen) (L-CA) (T200) (CD antigen CD45)	PTPRC	CD45
CD45RO	Variant of PTPRC_HUMAN	P08575	Receptor-type tyrosine-protein phosphatase C (EC 3.1.3.48) (Leukocyte common antigen) (L-CA) (T200) (CD antigen CD45)	PTPRC	CD45
CD47	CD47_HUMAN	Q08722	Leukocyte surface antigen CD47 (Antigenic surface determinant protein OA3) (Integrin-associated protein) (IAP) (Protein MER6) (CD antigen CD47)	CD47	MER6
CD48	CD48_HUMAN	P09326	CD48 antigen (B-lymphocyte activation marker BLAST-1) (BCM1 surface antigen) (Leukocyte antigen MEM-102) (SLAM family member 2) (SLAMF2) (Signaling lymphocytic activation molecule 2) (TCT.1) (CD antigen CD48)	CD48	BCM1 BLAST1
CD5	CD5_HUMAN	P06127	T-cell surface glycoprotein CD5 (Lymphocyte antigen T1/Leu-1) (CD antigen CD5)	CD5	LEU1
CD52	CD52_HUMAN	P31358	CAMPATH-1 antigen (CDw52) (Cambridge pathology 1 antigen) (Epididymal secretory protein E5) (Human epididymis-specific protein 5) (He5) (CD antigen CD52)	CD52	CDW52 HE5
CD53	CD53_HUMAN	P19397	Leukocyte surface antigen CD53 (Cell surface glycoprotein CD53) (Tetraspanin-25) (Tspan-25) (CD antigen CD53)	CD53	MOX44 TSPAN25
CD57
CD59	CD59_HUMAN	P13987	CD59 glycoprotein (1F5 antigen) (20 kDa homologous restriction factor) (HRF-20) (HRF20) (MAC-inhibitory protein) (MAC-IP) (MEM43 antigen) (Membrane attack complex inhibition factor) (MACIF) (Membrane inhibitor of reactive lysis) (MIRL) (Protectin) (CD antigen CD59)	CD59	MIC11 MIN1 MIN2 MIN3 MSK21
CD6	CD6_HUMAN	P30203	T-cell differentiation antigen CD6 (T12) (TP120) (CD antigen CD6) [Cleaved into: Soluble CD6]	CD6
CD63	CD63_HUMAN	P08962	CD63 antigen (Granulophysin) (Lysosomal-associated membrane protein 3) (LAMP-3) (Melanoma-associated antigen ME491) (OMA81H) (Ocular melanoma-associated antigen) (Tetraspanin-30) (Tspan-30) (CD antigen CD63)	CD63	MLA1 TSPAN30
CD69	CD69_HUMAN	Q07108	Early activation antigen CD69 (Activation inducer molecule) (AIM) (BL-AC/P26) (C-type lectin domain family 2 member C) (EA1) (Early T-cell activation antigen p60) (GP32/28) (Leukocyte surface antigen Leu-23) (MLR-3) (CD antigen CD69)	CD69	CLEC2C
CD7	CD7_HUMAN	P09564	T-cell antigen CD7 (GP40) (T-cell leukemia antigen) (T-cell surface antigen Leu-9) (TP41) (CD antigen CD7)	CD7
CD70	CD70_HUMAN	P32970	CD70 antigen (CD27 ligand) (CD27-L) (Tumor necrosis factor ligand superfamily member 7) (CD antigen CD70)	CD70	CD27L CD27LG TNFSF7
CD72	CD72_HUMAN	P21854	B-cell differentiation antigen CD72 (Lyb-2) (CD antigen CD72)	CD72
CD79A	CD79A_HUMAN	P11912	B-cell antigen receptor complex-associated protein alpha chain (Ig-alpha) (MB-1 membrane glycoprotein) (Membrane-bound immunoglobulin-associated protein) (Surface IgM-associated protein) (CD antigen CD79a)	CD79A	IGA MB1
CD80	CD80_HUMAN	P33681	T-lymphocyte activation antigen CD80 (Activation B7-1 antigen) (BB1) (CTLA-4 counter-receptor B7.1) (B7) (CD antigen CD80)	CD80	CD28LG CD28LG1 LAB7
CD81	CD81_HUMAN	P60033	CD81 antigen (26 kDa cell surface protein TAPA-1) (Target of the antiproliferative antibody 1) (Tetraspanin-28) (Tspan-28) (CD antigen CD81)	CD81	TAPA1 TSPAN28
CD86	CD86_HUMAN	P42081	T-lymphocyte activation antigen CD86 (Activation B7-2 antigen) (B70) (BU63) (CTLA-4 counter-receptor B7.2) (FUN-1) (CD antigen CD86)	CD86	CD28LG2
CD8A	CD8A_HUMAN	P01732	T-cell surface glycoprotein CD8 alpha chain (T-lymphocyte differentiation antigen T8/Leu-2) (CD antigen CD8a)	CD8A	MAL
CD9	CD9_HUMAN	P21926	CD9 antigen (5H9 antigen) (Cell growth-inhibiting gene 2 protein) (Leukocyte antigen MIC3) (Motility-related protein) (MRP-1) (Tetraspanin-29) (Tspan-29) (p24) (CD antigen CD9)	CD9	MIC3 TSPAN29
CD97	CD97_HUMAN	P48960	CD97 antigen (Leukocyte antigen CD97) (CD antigen CD97) [Cleaved into: CD97 antigen subunit alpha; CD97 antigen subunit beta]	CD97
CD99	CD99_HUMAN	P14209	CD99 antigen (12E7) (E2 antigen) (Protein MIC2) (T-cell surface glycoprotein E2) (CD antigen CD99)	CD99	MIC2 MIC2X MIC2Y
CDCP1	CDCP1_HUMAN	Q9H5V8	CUB domain-containing protein 1 (Membrane glycoprotein gp140) (Subtractive immunization M plus HEp3-associated 135 kDa protein) (SIMA135) (Transmembrane and associated with src kinases) (CD antigen CD318)	CDCP1	TRASK
CDw17
CEAM1	CEAM1_HUMAN	P13688	Carcinoembryonic antigen-related cell adhesion molecule 1 (Biliary glycoprotein 1) (BGP-1) (CD antigen CD66a)	CEACAM1	BGP BGP1
CEAM1,3,5,6,8	Variant of CEAM1_HUMAN	P13688	Carcinoembryonic antigen-related cell adhesion molecule 1 (Biliary glycoprotein 1) (BGP-1) (CD antigen CD66a)	CEACAM1	BGP BGP1
CEAM3,5	Variant of CEAM3_HUMAN	P40198	Carcinoembryonic antigen-related cell adhesion molecule 3 (Carcinoembryonic antigen CGM1) (CD antigen CD66d)	CEACAM3	CD66D CGM1
CEAM5	CEAM5_HUMAN	P06731	Carcinoembryonic antigen-related cell adhesion molecule 5 (Carcinoembryonic antigen) (CEA) (Meconium antigen 100) (CD antigen CD66e)	CEACAM5	CEA
CEAM5,6,8	Variant of CEAM5_HUMAN	P06731	Carcinoembryonic antigen-related cell adhesion molecule 5 (Carcinoembryonic antigen) (CEA) (Meconium antigen 100) (CD antigen CD66e)	CEACAM5	CEA
CEAM5,8	Variant of CEAM5_HUMAN	P06731	Carcinoembryonic antigen-related cell adhesion molecule 5 (Carcinoembryonic antigen) (CEA) (Meconium antigen 100) (CD antigen CD66e)	CEACAM5	CEA
CEAM6	CEAM6_HUMAN	P40199	Carcinoembryonic antigen-related cell adhesion molecule 6 (Non-specific crossreacting antigen) (Normal cross-reacting antigen) (CD antigen CD66c)	CEACAM6	NCA
CEAM8	CEAM8_HUMAN	P31997	Carcinoembryonic antigen-related cell adhesion molecule 8 (CD67 antigen) (Carcinoembryonic antigen CGM6) (Non-specific cross-reacting antigen NCA-95) (CD antigen CD66b)	CEACAM8	CGM6
CNTF	CNTF_HUMAN	P26441	Ciliary neurotrophic factor (CNTF)	CNTF
CO3	CO3_HUMAN	P01024	Complement C3 (C3 and PZP-like alpha-2-macroglobulin domain-containing protein 1) [Cleaved into: Complement C3 beta chain; C3-beta-c (C3bc); Complement C3 alpha chain; C3a anaphylatoxin; Acylation stimulating protein (ASP) (C3adesArg); Complement C3b alpha' chain; Complement C3c alpha' chain fragment 1; Complement C3dg fragment; Complement C3g fragment; Complement C3d fragment; Complement C3f fra…	C3	CPAMD1
CO5	CO5_HUMAN	P01031	Complement C5 (C3 and PZP-like alpha-2-macroglobulin domain-containing protein 4) [Cleaved into: Complement C5 beta chain; Complement C5 alpha chain; C5a anaphylatoxin; Complement C5 alpha' chain]	C5	CPAMD4
CR1	CR1_HUMAN	P17927	Complement receptor type 1 (C3b/C4b receptor) (CD antigen CD35)	CR1	C3BR
CR2	CR2_HUMAN	P20023	Complement receptor type 2 (Cr2) (Complement C3d receptor) (Epstein-Barr virus receptor) (EBV receptor) (CD antigen CD21)	CR2	C3DR
CRLF2	CRLF2_HUMAN	Q9HC73	Cytokine receptor-like factor 2 (Cytokine receptor-like 2) (IL-XR) (Thymic stromal lymphopoietin protein receptor) (TSLP receptor)	CRLF2	CRL2 ILXR TSLPR
CRTAM	CRTAM_HUMAN	O95727	Cytotoxic and regulatory T-cell molecule (Class-I MHC-restricted T-cell-associated molecule) (CD antigen CD355)	CRTAM
CSF1	CSF1_HUMAN	P09603	Macrophage colony-stimulating factor 1 (CSF-1) (M-CSF) (MCSF) (Lanimostim) [Cleaved into: Processed macrophage colony-stimulating factor 1]	CSF1
CSF1R	CSF1R_HUMAN	P07333	Macrophage colony-stimulating factor 1 receptor (CSF-1 receptor) (CSF-1-R) (CSF-1R) (M-CSF-R) (EC 2.7.10.1) (Proto-oncogene c-Fms) (CD antigen CD115)	CSF1R	FMS
CSF2	CSF2_HUMAN	P04141	Granulocyte-macrophage colony-stimulating factor (GM-CSF) (Colony-stimulating factor) (CSF) (Molgramostin) (Sargramostim)	CSF2	GMCSF
CSF3	CSF3_HUMAN	P09919	Granulocyte colony-stimulating factor (G-CSF) (Pluripoietin) (Filgrastim) (Lenograstim)	CSF3	C17orf33 GCSF
CSF3R	CSF3R_HUMAN	Q99062	Granulocyte colony-stimulating factor receptor (G-CSF receptor) (G-CSF-R) (CD antigen CD114)	CSF3R	GCSFR
CTLA4	CTLA4_HUMAN	P16410	Cytotoxic T-lymphocyte protein 4 (Cytotoxic T-lymphocyte-associated antigen 4) (CTLA-4) (CD antigen CD152)	CTLA4	CD152
CXCL5	CXCL5_HUMAN	P42830	C-X-C motif chemokine 5 (ENA-78(1-78)) (Epithelial-derived neutrophil-activating protein 78) (Neutrophil-activating peptide ENA-78) (Small-inducible cytokine B5) [Cleaved into: ENA-78(8-78); ENA-78(9-78)]	CXCL5	ENA78 SCYB5
CXCL6	CXCL6_HUMAN	P80162	C-X-C motif chemokine 6 (Chemokine alpha 3) (CKA-3) (Granulocyte chemotactic protein 2) (GCP-2) (Small-inducible cytokine B6) [Cleaved into: Small-inducible cytokine B6, N-processed variant 1; Small-inducible cytokine B6, N-processed variant 2; Small-inducible cytokine B6, N-processed variant 3]	CXCL6	GCP2 SCYB6
CXCL7	CXCL7_HUMAN	P02775	Platelet basic protein (PBP) (C-X-C motif chemokine 7) (Leukocyte-derived growth factor) (LDGF) (Macrophage-derived growth factor) (MDGF) (Small-inducible cytokine B7) [Cleaved into: Connective tissue-activating peptide III (CTAP-III) (LA-PF4) (Low-affinity platelet factor IV); TC-2; Connective tissue-activating peptide III(1-81) (CTAP-III(1-81)); Beta-thromboglobulin (Beta-TG); Neutrophil-activa…	PPBP	CTAP3 CXCL7 SCYB7 TGB1 THBGB1
CXCL9	CXCL9_HUMAN	Q07325	C-X-C motif chemokine 9 (Gamma-interferon-induced monokine) (Monokine induced by interferon-gamma) (HuMIG) (MIG) (Small-inducible cytokine B9)	CXCL9	CMK MIG SCYB9
CXCR5	CXCR5_HUMAN	P32302	C-X-C chemokine receptor type 5 (CXC-R5) (CXCR-5) (Burkitt lymphoma receptor 1) (Monocyte-derived receptor 15) (MDR-15) (CD antigen CD185)	CXCR5	BLR1 MDR15
CXL10	CXL10_HUMAN	P02778	C-X-C motif chemokine 10 (10 kDa interferon gamma-induced protein) (Gamma-IP10) (IP-10) (Small-inducible cytokine B10) [Cleaved into: CXCL10(1-73)]	CXCL10	INP10 SCYB10
CXL11	CXL11_HUMAN	O14625	C-X-C motif chemokine 11 (Beta-R1) (H174) (Interferon gamma-inducible protein 9) (IP-9) (Interferon-inducible T-cell alpha chemoattractant) (I-TAC) (Small-inducible cytokine B11)	CXCL11	ITAC SCYB11 SCYB9B
CXL13	CXL13_HUMAN	O43927	C-X-C motif chemokine 13 (Angie) (B cell-attracting chemokine 1) (BCA-1) (B lymphocyte chemoattractant) (CXC chemokine BLC) (Small-inducible cytokine B13)	CXCL13	BCA1 BLC SCYB13
CXL14	CXL14_HUMAN	O95715	C-X-C motif chemokine 14 (Chemokine BRAK) (MIP-2G) (Small-inducible cytokine B14)	CXCL14	MIP2G NJAC SCYB14
CXL16	CXL16_HUMAN	Q9H2A7	C-X-C motif chemokine 16 (Scavenger receptor for phosphatidylserine and oxidized low density lipoprotein) (SR-PSOX) (Small-inducible cytokine B16) (Transmembrane chemokine CXCL16)	CXCL16	SCYB16 SRPSOX
CYTL1	CYTL1_HUMAN	Q9NRR1	Cytokine-like protein 1 (Protein C17)	CYTL1	C4orf4
DAF	DAF_HUMAN	P08174	Complement decay-accelerating factor (CD antigen CD55)	CD55	CR DAF
DPB1	DPB1_HUMAN	P04440	HLA class II histocompatibility antigen, DP beta 1 chain (HLA class II histocompatibility antigen, DP(W4) beta chain) (MHC class II antigen DPB1)	HLA-DPB1	HLA-DP1B
DPP4	DPP4_HUMAN	P27487	Dipeptidyl peptidase 4 (EC 3.4.14.5) (ADABP) (Adenosine deaminase complexing protein 2) (ADCP-2) (Dipeptidyl peptidase IV) (DPP IV) (T-cell activation antigen CD26) (TP103) (CD antigen CD26) [Cleaved into: Dipeptidyl peptidase 4 membrane form (Dipeptidyl peptidase IV membrane form); Dipeptidyl peptidase 4 soluble form (Dipeptidyl peptidase IV soluble form)]	DPP4	ADCP2 CD26
DRA	DRA_HUMAN	P01903	HLA class II histocompatibility antigen, DR alpha chain (MHC class II antigen DRA)	HLA-DRA	HLA-DRA1
EGLN	EGLN_HUMAN	P17813	Endoglin (CD antigen CD105)	ENG	END
ELAF	ELAF_HUMAN	P19957	Elafin (Elastase-specific inhibitor) (ESI) (Peptidase inhibitor 3) (PI-3) (Protease inhibitor WAP3) (Skin-derived antileukoproteinase) (SKALP) (WAP four-disulfide core domain protein 14)	PI3	WAP3 WFDC14
ENTP1	ENTP1_HUMAN	P49961	Ectonucleoside triphosphate diphosphohydrolase 1 (NTPDase 1) (EC 3.6.1.5) (Ecto-ATP diphosphohydrolase 1) (Ecto-ATPDase 1) (Ecto-ATPase 1) (Ecto-apyrase) (Lymphoid cell activation antigen) (CD antigen CD39)	ENTPD1	CD39
EPCAM	EPCAM_HUMAN	P16422	Epithelial cell adhesion molecule (Ep-CAM) (Adenocarcinoma-associated antigen) (Cell surface glycoprotein Trop-1) (Epithelial cell surface antigen) (Epithelial glycoprotein) (EGP) (Epithelial glycoprotein 314) (EGP314) (hEGP314) (KS 1/4 antigen) (KSA) (Major gastrointestinal tumor-associated protein GA733-2) (Tumor-associated calcium signal transducer 1) (CD antigen CD326)	EPCAM	GA733-2 M1S2 M4S1 MIC18 TACSTD1 TROP1
EPCR	EPCR_HUMAN	Q9UNN8	Endothelial protein C receptor (Activated protein C receptor) (APC receptor) (Endothelial cell protein C receptor) (CD antigen CD201)	PROCR	EPCR
ERBB2	ERBB2_HUMAN	P04626	Receptor tyrosine-protein kinase erbB-2 (EC 2.7.10.1) (Metastatic lymph node gene 19 protein) (MLN 19) (Proto-oncogene Neu) (Proto-oncogene c-ErbB-2) (Tyrosine kinase-type cell surface receptor HER2) (p185erbB2) (CD antigen CD340)	ERBB2	HER2 MLN19 NEU NGL
FCER2	FCER2_HUMAN	P06734	Low affinity immunoglobulin epsilon Fc receptor (BLAST-2) (C-type lectin domain family 4 member J) (Fc-epsilon-RII) (Immunoglobulin E-binding factor) (Lymphocyte IgE receptor) (CD antigen CD23) [Cleaved into: Low affinity immunoglobulin epsilon Fc receptor membrane-bound form; Low affinity immunoglobulin epsilon Fc receptor soluble form]	FCER2	CD23A CLEC4J FCE2 IGEBF
FCERA	FCERA_HUMAN	P12319	High affinity immunoglobulin epsilon receptor subunit alpha (Fc-epsilon RI-alpha) (FcERI) (IgE Fc receptor subunit alpha)	FCER1A	FCE1A
FCG2A	FCG2A_HUMAN	P12318	Low affinity immunoglobulin gamma Fc region receptor II-a (IgG Fc receptor II-a) (CDw32) (Fc-gamma RII-a) (Fc-gamma-RIIa) (FcRII-a) (CD antigen CD32)	FCGR2A	CD32 FCG2 FCGR2A1 IGFR2
FCG2B	FCG2B_HUMAN	P31994	Low affinity immunoglobulin gamma Fc region receptor II-b (IgG Fc receptor II-b) (CDw32) (Fc-gamma RII-b) (Fc-gamma-RIIb) (FcRII-b) (CD antigen CD32)	FCGR2B	CD32 FCG2 IGFR2
FCG3A	FCG3A_HUMAN	P08637	Low affinity immunoglobulin gamma Fc region receptor III-A (CD16a antigen) (Fc-gamma RIII-alpha) (Fc-gamma RIII) (Fc-gamma RIIIa) (FcRIII) (FcRIIIa) (FcR-10) (IgG Fc receptor III-2) (CD antigen CD16a)	FCGR3A	CD16A FCG3 FCGR3 IGFR3
FGF2	FGF2_HUMAN	P09038	Fibroblast growth factor 2 (FGF-2) (Basic fibroblast growth factor) (bFGF) (Heparin-binding growth factor 2) (HBGF-2)	FGF2	FGFB
FLT3	FLT3_HUMAN	P36888	Receptor-type tyrosine-protein kinase FLT3 (EC 2.7.10.1) (FL cytokine receptor) (Fetal liver kinase-2) (FLK-2) (Fms-like tyrosine kinase 3) (FLT-3) (Stem cell tyrosine kinase 1) (STK-1) (CD antigen CD135)	FLT3	CD135 FLK2 STK1
FLT3L	FLT3L_HUMAN	P49771	Fms-related tyrosine kinase 3 ligand (Flt3 ligand) (Flt3L) (SL cytokine)	FLT3LG
GDF15	GDF15_HUMAN	Q99988	Growth/differentiation factor 15 (GDF-15) (Macrophage inhibitory cytokine 1) (MIC-1) (NSAID-activated gene 1 protein) (NAG-1) (NSAID-regulated gene 1 protein) (NRG-1) (Placental TGF-beta) (Placental bone morphogenetic protein) (Prostate differentiation factor)	GDF15	MIC1 PDF PLAB PTGFB
GDF2	GDF2_HUMAN	Q9UK05	Growth/differentiation factor 2 (GDF-2) (Bone morphogenetic protein 9) (BMP-9)	GDF2	BMP9
GLPA	GLPA_HUMAN	P02724	Glycophorin-A (MN sialoglycoprotein) (PAS-2) (Sialoglycoprotein alpha) (CD antigen CD235a)	GYPA	GPA
GLPB	GLPB_HUMAN	P06028	Glycophorin-B (PAS-3) (SS-active sialoglycoprotein) (Sialoglycoprotein delta) (CD antigen CD235b)	GYPB	GPB
GP1BA	GP1BA_HUMAN	P07359	Platelet glycoprotein Ib alpha chain (GP-Ib alpha) (GPIb-alpha) (GPIbA) (Glycoprotein Ibalpha) (Antigen CD42b-alpha) (CD antigen CD42b) [Cleaved into: Glycocalicin]	GP1BA
GRN	GRN_HUMAN	P28799	Progranulin (PGRN) (Acrogranin) (Epithelin precursor) (Glycoprotein of 88 Kda) (GP88) (Glycoprotein 88) (Granulin precursor) (PC cell-derived growth factor) (PCDGF) (Proepithelin) (PEPI) [Cleaved into: Paragranulin; Granulin-1 (Granulin G); Granulin-2 (Granulin F); Granulin-3 (Epithelin-2) (Granulin B); Granulin-4 (Epithelin-1) (Granulin A); Granulin-5 (Granulin C); Granulin-6 (Granulin D); Granu…	GRN
GROA	GROA_HUMAN	P09341	Growth-regulated alpha protein (C-X-C motif chemokine 1) (GRO-alpha(1-73)) (Melanoma growth stimulatory activity) (MGSA) (Neutrophil-activating protein 3) (NAP-3) [Cleaved into: GRO-alpha(4-73); GRO-alpha(5-73); GRO-alpha(6-73)]	CXCL1	GRO GRO1 GROA MGSA SCYB1
HAVR1	HAVR1_HUMAN	Q96D42	Hepatitis A virus cellular receptor 1 (HAVcr-1) (Kidney injury molecule 1) (KIM-1) (T-cell immunoglobulin and mucin domain-containing protein 1) (TIMD-1) (T-cell immunoglobulin mucin receptor 1) (TIM) (TIM-1) (T-cell membrane protein 1) (CD antigen CD365)	HAVCR1	KIM1 TIM1 TIMD1
HAVR2	HAVR2_HUMAN	Q8TDQ0	Hepatitis A virus cellular receptor 2 (HAVcr-2) (T-cell immunoglobulin and mucin domain-containing protein 3) (TIMD-3) (T-cell immunoglobulin mucin receptor 3) (TIM-3) (T-cell membrane protein 3) (CD antigen CD366)	HAVCR2	TIM3 TIMD3
HGF	HGF_HUMAN	P14210	Hepatocyte growth factor (Hepatopoietin-A) (Scatter factor) (SF) [Cleaved into: Hepatocyte growth factor alpha chain; Hepatocyte growth factor beta chain]	HGF	HPTA
HLA-ABC
HLA-DR
HLA-I
HLAG	HLAG_HUMAN	P17693	HLA class I histocompatibility antigen, alpha chain G (HLA G antigen) (MHC class I antigen G) [Cleaved into: Soluble HLA class I histocompatibility antigen, alpha chain G (sHLA-G)]	HLA-G	HLA-6.0 HLAG
HMGB1	HMGB1_HUMAN	P09429	High mobility group protein B1 (High mobility group protein 1) (HMG-1)	HMGB1	HMG1
I13R1	I13R1_HUMAN	P78552	Interleukin-13 receptor subunit alpha-1 (IL-13 receptor subunit alpha-1) (IL-13R subunit alpha-1) (IL-13R-alpha-1) (IL-13RA1) (Cancer/testis antigen 19) (CT19) (CD antigen CD213a1)	IL13RA1	IL13R IL13RA
I13R2	I13R2_HUMAN	Q14627	Interleukin-13 receptor subunit alpha-2 (IL-13 receptor subunit alpha-2) (IL-13R subunit alpha-2) (IL-13R-alpha-2) (IL-13RA2) (Interleukin-13-binding protein) (CD antigen CD213a2)	IL13RA2	IL13R
I17RA	I17RA_HUMAN	Q96F46	Interleukin-17 receptor A (IL-17 receptor A) (IL-17RA) (CDw217) (CD antigen CD217)	IL17RA	IL17R
I36RA	I36RA_HUMAN	Q9UBH0	Interleukin-36 receptor antagonist protein (IL-36Ra) (FIL1 delta) (IL-1-related protein 3) (IL-1RP3) (Interleukin-1 HY1) (IL-1HY1) (Interleukin-1 delta) (IL-1 delta) (Interleukin-1 family member 5) (IL-1F5) (Interleukin-1 receptor antagonist homolog 1) (IL-1ra homolog 1) (Interleukin-1-like protein 1) (IL-1L1)	IL36RN	FIL1D IL1F5 IL1HY1 IL1L1 IL1RP3
ICAM1	ICAM1_HUMAN	P05362	Intercellular adhesion molecule 1 (ICAM-1) (Major group rhinovirus receptor) (CD antigen CD54)	ICAM1
ICAM3	ICAM3_HUMAN	P32942	Intercellular adhesion molecule 3 (ICAM-3) (CDw50) (ICAM-R) (CD antigen CD50)	ICAM3
ICOS	ICOS_HUMAN	Q9Y6W8	Inducible T-cell costimulator (Activation-inducible lymphocyte immunomediatory molecule) (CD antigen CD278)	ICOS	AILIM
IFNA1	IFNA1_HUMAN	P01562	Interferon alpha-1/13 (IFN-alpha-1/13) (Interferon alpha-D) (LeIF D)	IFNA1; IFNA13	;
IFNG	IFNG_HUMAN	P01579	Interferon gamma (IFN-gamma) (Immune interferon)	IFNG
IFNL1	IFNL1_HUMAN	Q8IU54	Interferon lambda-1 (IFN-lambda-1) (Cytokine Zcyto21) (Interleukin-29) (IL-29)	IFNL1	IL29 ZCYTO21
IFNL2	IFNL2_HUMAN	Q8IZJ0	Interferon lambda-2 (IFN-lambda-2) (Cytokine Zcyto20) (Interleukin-28A) (IL-28A)	IFNL2	IL28A ZCYTO20
IFNL3	IFNL3_HUMAN	Q8IZI9	Interferon lambda-3 (IFN-lambda-3) (Cytokine Zcyto22) (Interleukin-28B) (IL-28B) (Interleukin-28C) (IL-28C)	IFNL3	IL28B IL28C ZCYTO22
IgE
IGF1	IGF1_HUMAN	P05019	Insulin-like growth factor I (IGF-I) (Mechano growth factor) (MGF) (Somatomedin-C)	IGF1	IBP1
IGF1R	IGF1R_HUMAN	P08069	Insulin-like growth factor 1 receptor (EC 2.7.10.1) (Insulin-like growth factor I receptor) (IGF-I receptor) (CD antigen CD221) [Cleaved into: Insulin-like growth factor 1 receptor alpha chain; Insulin-like growth factor 1 receptor beta chain]	IGF1R
IGKC	IGKC_HUMAN	P01834	Immunoglobulin kappa constant (Ig kappa chain C region) (Ig kappa chain C region AG) (Ig kappa chain C region CUM) (Ig kappa chain C region EU) (Ig kappa chain C region OU) (Ig kappa chain C region ROY) (Ig kappa chain C region TI)	IGKC
IGLC1	IGLC1_HUMAN	P0CG04	Immunoglobulin lambda constant 1 (Ig lambda chain C region MGC) (Ig lambda-1 chain C region)	IGLC1
IL10	IL10_HUMAN	P22301	Interleukin-10 (IL-10) (Cytokine synthesis inhibitory factor) (CSIF)	IL10
IL12B	IL12B_HUMAN	P29460	Interleukin-12 subunit beta (IL-12B) (Cytotoxic lymphocyte maturation factor 40 kDa subunit) (CLMF p40) (IL-12 subunit p40) (NK cell stimulatory factor chain 2) (NKSF2)	IL12B	NKSF2
IL12p70	Variant of IL12A_HUMAN	P29459	Interleukin-12 subunit alpha (IL-12A) (Cytotoxic lymphocyte maturation factor 35 kDa subunit) (CLMF p35) (IL-12 subunit p35) (NK cell stimulatory factor chain 1) (NKSF1)	IL12A	NKSF1
IL13	IL13_HUMAN	P35225	Interleukin-13 (IL-13)	IL13	NC30
IL15	IL15_HUMAN	P40933	Interleukin-15 (IL-15)	IL15
IL16	IL16_HUMAN	Q14005	Pro-interleukin-16 [Cleaved into: Interleukin-16 (IL-16) (Lymphocyte chemoattractant factor) (LCF)]	IL16
IL17	IL17_HUMAN	Q16552	Interleukin-17A (IL-17) (IL-17A) (Cytotoxic T-lymphocyte-associated antigen 8) (CTLA-8)	IL17A	CTLA8 IL17
IL17B	IL17B_HUMAN	Q9UHF5	Interleukin-17B (IL-17B) (Cytokine Zcyto7) (Interleukin-20) (IL-20) (Neuronal interleukin-17-related factor)	IL17B	IL20 NIRF ZCYTO7
IL17C	IL17C_HUMAN	Q9P0M4	Interleukin-17C (IL-17C) (Cytokine CX2)	IL17C
IL17F	IL17F_HUMAN	Q96PD4	Interleukin-17F (IL-17F) (Cytokine ML-1)	IL17F
IL18	IL18_HUMAN	Q14116	Interleukin-18 (IL-18) (Iboctadekin) (Interferon gamma-inducing factor) (IFN-gamma-inducing factor) (Interleukin-1 gamma) (IL-1 gamma)	IL18	IGIF IL1F4
IL19	IL19_HUMAN	Q9UHD0	Interleukin-19 (IL-19) (Melanoma differentiation-associated protein-like protein) (NG.1)	IL19	ZMDA1
IL1A	IL1A_HUMAN	P01583	Interleukin-1 alpha (IL-1 alpha) (Hematopoietin-1)	IL1A	IL1F1
IL1B	IL1B_HUMAN	P01584	Interleukin-1 beta (IL-1 beta) (Catabolin)	IL1B	IL1F2
IL1R1	IL1R1_HUMAN	P14778	Interleukin-1 receptor type 1 (IL-1R-1) (IL-1RT-1) (IL-1RT1) (CD121 antigen-like family member A) (Interleukin-1 receptor alpha) (IL-1R-alpha) (Interleukin-1 receptor type I) (p80) (CD antigen CD121a) [Cleaved into: Interleukin-1 receptor type 1, membrane form (mIL-1R1) (mIL-1RI); Interleukin-1 receptor type 1, soluble form (sIL-1R1) (sIL-1RI)]	IL1R1	IL1R IL1RA IL1RT1
IL1R2	IL1R2_HUMAN	P27930	Interleukin-1 receptor type 2 (IL-1R-2) (IL-1RT-2) (IL-1RT2) (CD121 antigen-like family member B) (CDw121b) (IL-1 type II receptor) (Interleukin-1 receptor beta) (IL-1R-beta) (Interleukin-1 receptor type II) (CD antigen CD121b) [Cleaved into: Interleukin-1 receptor type 2, membrane form (mIL-1R2) (mIL-1RII); Interleukin-1 receptor type 2, soluble form (sIL-1R2) (sIL-1RII)]	IL1R2	IL1RB
IL1RA	IL1RA_HUMAN	P18510	Interleukin-1 receptor antagonist protein (IL-1RN) (IL-1ra) (IRAP) (ICIL-1RA) (IL1 inhibitor) (Anakinra)	IL1RN	IL1F3 IL1RA
IL2	IL2_HUMAN	P60568	Interleukin-2 (IL-2) (T-cell growth factor) (TCGF) (Aldesleukin)	IL2
IL20	IL20_HUMAN	Q9NYY1	Interleukin-20 (IL-20) (Cytokine Zcyto10)	IL20	ZCYTO10
IL22	IL22_HUMAN	Q9GZX6	Interleukin-22 (IL-22) (Cytokine Zcyto18) (IL-10-related T-cell-derived-inducible factor) (IL-TIF)	IL22	ILTIF ZCYTO18
IL23A	IL23A_HUMAN	Q9NPF7	Interleukin-23 subunit alpha (IL-23 subunit alpha) (IL-23-A) (Interleukin-23 subunit p19) (IL-23p19)	IL23A	SGRF
IL25	IL25_HUMAN	Q9H293	Interleukin-25 (IL-25) (Interleukin-17E) (IL-17E)	IL25	IL17E
IL27A	IL27A_HUMAN	Q8NEV9	Interleukin-27 subunit alpha (IL-27 subunit alpha) (IL-27-A) (IL27-A) (Interleukin-30) (p28)	IL27	IL27A IL30
IL2RA	IL2RA_HUMAN	P01589	Interleukin-2 receptor subunit alpha (IL-2 receptor subunit alpha) (IL-2-RA) (IL-2R subunit alpha) (IL2-RA) (TAC antigen) (p55) (CD antigen CD25)	IL2RA
IL2RB	IL2RB_HUMAN	P14784	Interleukin-2 receptor subunit beta (IL-2 receptor subunit beta) (IL-2R subunit beta) (IL-2RB) (High affinity IL-2 receptor subunit beta) (Interleukin-15 receptor subunit beta) (p70-75) (p75) (CD antigen CD122)	IL2RB	IL15RB
IL3	IL3_HUMAN	P08700	Interleukin-3 (IL-3) (Hematopoietic growth factor) (Mast cell growth factor) (MCGF) (Multipotential colony-stimulating factor) (P-cell-stimulating factor)	IL3
IL31	IL31_HUMAN	Q6EBC2	Interleukin-31 (IL-31)	IL31
IL32	IL32_HUMAN	P24001	Interleukin-32 (IL-32) (Natural killer cells protein 4) (Tumor necrosis factor alpha-inducing factor)	IL32	NK4 TAIF
IL33	IL33_HUMAN	O95760	Interleukin-33 (IL-33) (Interleukin-1 family member 11) (IL-1F11) (Nuclear factor from high endothelial venules) (NF-HEV) [Cleaved into: Interleukin-33 (95-270); Interleukin-33 (99-270); Interleukin-33 (109-270)]	IL33	C9orf26 IL1F11 NFHEV
IL33_MOUSE	IL33_MOUSE	Q8BVZ5	Interleukin-33 (IL-33) [Cleaved into: Interleukin-33(102-266); Interleukin-33(109-266)]	Il33
IL33RA	IL44RA_HUMAN
IL34	IL34_HUMAN	Q6ZMJ4	Interleukin-34 (IL-34)	IL34	C16orf77
IL34_MOUSE	IL34_MOUSE	Q8R1R4	Interleukin-34 (IL-34)	Il34
IL36G	IL36G_HUMAN	Q9NZH8	Interleukin-36 gamma (IL-1-related protein 2) (IL-1RP2) (Interleukin-1 epsilon) (IL-1 epsilon) (Interleukin-1 family member 9) (IL-1F9) (Interleukin-1 homolog 1) (IL-1H1)	IL36G	IL1E IL1F9 IL1H1 IL1RP2
IL37	IL37_HUMAN	Q9NZH6	Interleukin-37 (FIL1 zeta) (IL-1X) (Interleukin-1 family member 7) (IL-1F7) (Interleukin-1 homolog 4) (IL-1H) (IL-1H4) (Interleukin-1 zeta) (IL-1 zeta) (Interleukin-1-related protein) (IL-1RP1) (Interleukin-23) (IL-37)	IL37	FIL1Z IL1F7 IL1H4 IL1RP1
IL3RA	IL3RA_HUMAN	P26951	Interleukin-3 receptor subunit alpha (IL-3 receptor subunit alpha) (IL-3R subunit alpha) (IL-3R-alpha) (IL-3RA) (CD antigen CD123)	IL3RA	IL3R
IL3RB	IL3RB_HUMAN	P32927	Cytokine receptor common subunit beta (CDw131) (GM-CSF/IL-3/IL-5 receptor common beta subunit) (CD antigen CD131)	CSF2RB	IL3RB IL5RB
IL4	IL4_HUMAN	P05112	Interleukin-4 (IL-4) (B-cell stimulatory factor 1) (BSF-1) (Binetrakin) (Lymphocyte stimulatory factor 1) (Pitrakinra)	IL4
IL5	IL5_HUMAN	P05113	Interleukin-5 (IL-5) (B-cell differentiation factor I) (Eosinophil differentiation factor) (T-cell replacing factor) (TRF)	IL5
IL6	IL6_HUMAN	P05231	Interleukin-6 (IL-6) (B-cell stimulatory factor 2) (BSF-2) (CTL differentiation factor) (CDF) (Hybridoma growth factor) (Interferon beta-2) (IFN-beta-2)	IL6	IFNB2
IL6RA	IL6RA_HUMAN	P08887	Interleukin-6 receptor subunit alpha (IL-6 receptor subunit alpha) (IL-6R subunit alpha) (IL-6R-alpha) (IL-6RA) (IL-6R 1) (Membrane glycoprotein 80) (gp80) (CD antigen CD126)	IL6R
IL6RB	IL6RB_HUMAN	P40189	Interleukin-6 receptor subunit beta (IL-6 receptor subunit beta) (IL-6R subunit beta) (IL-6R-beta) (IL-6RB) (CDw130) (Interleukin-6 signal transducer) (Membrane glycoprotein 130) (gp130) (Oncostatin-M receptor subunit alpha) (CD antigen CD130)	IL6ST
IL7	IL7_HUMAN	P13232	Interleukin-7 (IL-7)	IL7
IL8	IL8_HUMAN	P10145	Interleukin-8 (IL-8) (C-X-C motif chemokine 8) (Chemokine (C-X-C motif) ligand 8) (Emoctakin) (Granulocyte chemotactic protein 1) (GCP-1) (Monocyte-derived neutrophil chemotactic factor) (MDNCF) (Monocyte-derived neutrophil-activating peptide) (MONAP) (Neutrophil-activating protein 1) (NAP-1) (Protein 3-10C) (T-cell chemotactic factor) [Cleaved into: MDNCF-a (GCP/IL-8 protein IV) (IL8/NAP1 form I…	CXCL8	IL8
IL9	IL9_HUMAN	P15248	Interleukin-9 (IL-9) (Cytokine P40) (T-cell growth factor P40)	IL9
INHBA	INHBA_HUMAN	P08476	Inhibin beta A chain (Activin beta-A chain) (Erythroid differentiation protein) (EDF)	INHBA
ITA2B	ITA2B_HUMAN	P08514	Integrin alpha-IIb (GPalpha IIb) (GPIIb) (Platelet membrane glycoprotein IIb) (CD antigen CD41) [Cleaved into: Integrin alpha-IIb heavy chain; Integrin alpha-IIb light chain, form 1; Integrin alpha-IIb light chain, form 2]	ITGA2B	GP2B ITGAB
ITA2B (CD41a)	Variant of ITA2B_HUMAN	P08514	Integrin alpha-IIb (GPalpha IIb) (GPIIb) (Platelet membrane glycoprotein IIb) (CD antigen CD41) [Cleaved into: Integrin alpha-IIb heavy chain; Integrin alpha-IIb light chain, form 1; Integrin alpha-IIb light chain, form 2]	ITGA2B	GP2B ITGAB
ITA4	ITA4_HUMAN	P13612	Integrin alpha-4 (CD49 antigen-like family member D) (Integrin alpha-IV) (VLA-4 subunit alpha) (CD antigen CD49d)	ITGA4	CD49D
ITA5	ITA5_HUMAN	P08648	Integrin alpha-5 (CD49 antigen-like family member E) (Fibronectin receptor subunit alpha) (Integrin alpha-F) (VLA-5) (CD antigen CD49e) [Cleaved into: Integrin alpha-5 heavy chain; Integrin alpha-5 light chain]	ITGA5	FNRA
ITA6	ITA6_HUMAN	P23229	Integrin alpha-6 (CD49 antigen-like family member F) (VLA-6) (CD antigen CD49f) [Cleaved into: Integrin alpha-6 heavy chain; Integrin alpha-6 light chain; Processed integrin alpha-6 (Alpha6p)]	ITGA6
ITAE	ITAE_HUMAN	P38570	Integrin alpha-E (HML-1 antigen) (Integrin alpha-IEL) (Mucosal lymphocyte 1 antigen) (CD antigen CD103) [Cleaved into: Integrin alpha-E light chain; Integrin alpha-E heavy chain]	ITGAE
ITAL	ITAL_HUMAN	P20701	Integrin alpha-L (CD11 antigen-like family member A) (Leukocyte adhesion glycoprotein LFA-1 alpha chain) (LFA-1A) (Leukocyte function-associated molecule 1 alpha chain) (CD antigen CD11a)	ITGAL	CD11A
ITAM	ITAM_HUMAN	P11215	Integrin alpha-M (CD11 antigen-like family member B) (CR-3 alpha chain) (Cell surface glycoprotein MAC-1 subunit alpha) (Leukocyte adhesion receptor MO1) (Neutrophil adherence receptor) (CD antigen CD11b)	ITGAM	CD11B CR3A
ITAV	ITAV_HUMAN	P06756	Integrin alpha-V (Vitronectin receptor) (Vitronectin receptor subunit alpha) (CD antigen CD51) [Cleaved into: Integrin alpha-V heavy chain; Integrin alpha-V light chain]	ITGAV	MSK8 VNRA VTNR
ITAX	ITAX_HUMAN	P20702	Integrin alpha-X (CD11 antigen-like family member C) (Leu M5) (Leukocyte adhesion glycoprotein p150,95 alpha chain) (Leukocyte adhesion receptor p150,95) (CD antigen CD11c)	ITGAX	CD11C
ITB1	ITB1_HUMAN	P05556	Integrin beta-1 (Fibronectin receptor subunit beta) (Glycoprotein IIa) (GPIIA) (VLA-4 subunit beta) (CD antigen CD29)	ITGB1	FNRB MDF2 MSK12
ITB2	ITB2_HUMAN	P05107	Integrin beta-2 (Cell surface adhesion glycoproteins LFA-1/CR3/p150,95 subunit beta) (Complement receptor C3 subunit beta) (CD antigen CD18)	ITGB2	CD18 MFI7
JAG1	JAG1_HUMAN	P78504	Protein jagged-1 (Jagged1) (hJ1) (CD antigen CD339)	JAG1	JAGL1
K1C18	K1C18_HUMAN	P05783	Keratin, type I cytoskeletal 18 (Cell proliferation-inducing gene 46 protein) (Cytokeratin-18) (CK-18) (Keratin-18) (K18)	KRT18	CYK18
KI2L2	KI2L2_HUMAN	P43627	Killer cell immunoglobulin-like receptor 2DL2 (CD158 antigen-like family member B1) (MHC class I NK cell receptor) (Natural killer-associated transcript 6) (NKAT-6) (p58 natural killer cell receptor clone CL-43) (p58 NK receptor CL-43) (CD antigen CD158b1)	KIR2DL2	CD158B1 NKAT6
KIT	KIT_HUMAN	P10721	Mast/stem cell growth factor receptor Kit (SCFR) (EC 2.7.10.1) (Piebald trait protein) (PBT) (Proto-oncogene c-Kit) (Tyrosine-protein kinase Kit) (p145 c-kit) (v-kit Hardy-Zuckerman 4 feline sarcoma viral oncogene homolog) (CD antigen CD117)	KIT	SCFR
KSYK	KSYK_HUMAN	P43405	Tyrosine-protein kinase SYK (EC 2.7.10.2) (Spleen tyrosine kinase) (p72-Syk)	SYK
Lactoferin	TRFL_HUMAN	P02788	Lactotransferrin (Lactoferrin) (EC 3.4.21.-) (Growth-inhibiting protein 12) (Talalactoferrin) [Cleaved into: Lactoferricin-H (Lfcin-H); Kaliocin-1; Lactoferroxin-A; Lactoferroxin-B; Lactoferroxin-C]	LTF	GIG12 LF
LAG3	LAG3_HUMAN	P18627	Lymphocyte activation gene 3 protein (LAG-3) (CD antigen CD223) [Cleaved into: Secreted lymphocyte activation gene 3 protein (sLAG-3)]	LAG3	FDC
LAMP1	LAMP1_HUMAN	P11279	Lysosome-associated membrane glycoprotein 1 (LAMP-1) (Lysosome-associated membrane protein 1) (CD107 antigen-like family member A) (CD antigen CD107a)	LAMP1
LEPR	LEPR_HUMAN	P48357	Leptin receptor (LEP-R) (HuB219) (OB receptor) (OB-R) (CD antigen CD295)	LEPR	DB OBR
LEUK	LEUK_HUMAN	P16150	Leukosialin (GPL115) (Galactoglycoprotein) (GALGP) (Leukocyte sialoglycoprotein) (Sialophorin) (CD antigen CD43) [Cleaved into: CD43 cytoplasmic tail (CD43-ct) (CD43ct)]	SPN	CD43
LFA3	LFA3_HUMAN	P19256	Lymphocyte function-associated antigen 3 (Ag3) (Surface glycoprotein LFA-3) (CD antigen CD58)	CD58	LFA3
LIF	LIF_HUMAN	P15018	Leukemia inhibitory factor (LIF) (Differentiation-stimulating factor) (D factor) (Melanoma-derived LPL inhibitor) (MLPLI) (Emfilermin)	LIF	HILDA
LY75	LY75_HUMAN	O60449	Lymphocyte antigen 75 (Ly-75) (C-type lectin domain family 13 member B) (DEC-205) (gp200-MR6) (CD antigen CD205)	LY75	CD205 CLEC13B
LYAM1	LYAM1_HUMAN	P14151	L-selectin (CD62 antigen-like family member L) (Leukocyte adhesion molecule 1) (LAM-1) (Leukocyte surface antigen Leu-8) (Leukocyte-endothelial cell adhesion molecule 1) (LECAM1) (Lymph node homing receptor) (TQ1) (gp90-MEL) (CD antigen CD62L)	SELL	LNHR LYAM1
LYAM2	LYAM2_HUMAN	P16581	E-selectin (CD62 antigen-like family member E) (Endothelial leukocyte adhesion molecule 1) (ELAM-1) (Leukocyte-endothelial cell adhesion molecule 2) (LECAM2) (CD antigen CD62E)	SELE	ELAM1
LYAM3	LYAM3_HUMAN	P16109	P-selectin (CD62 antigen-like family member P) (Granule membrane protein 140) (GMP-140) (Leukocyte-endothelial cell adhesion molecule 3) (LECAM3) (Platelet activation dependent granule-external membrane protein) (PADGEM) (CD antigen CD62P)	SELP	GMRP GRMP
MCP	MCP_HUMAN	P15529	Membrane cofactor protein (TLX) (Trophoblast leukocyte common antigen) (CD antigen CD46)	CD46	MCP MIC10
MIF	MIF_HUMAN	P14174	Macrophage migration inhibitory factor (MIF) (EC 5.3.2.1) (Glycosylation-inhibiting factor) (GIF) (L-dopachrome isomerase) (L-dopachrome tautomerase) (EC 5.3.3.12) (Phenylpyruvate tautomerase)	MIF	GLIF MMIF
MPRI	MPRI_HUMAN	P11717	Cation-independent mannose-6-phosphate receptor (CI Man-6-P receptor) (CI-MPR) (M6PR) (300 kDa mannose 6-phosphate receptor) (MPR 300) (Insulin-like growth factor 2 receptor) (Insulin-like growth factor II receptor) (IGF-II receptor) (M6P/IGF2 receptor) (M6P/IGF2R) (CD antigen CD222)	IGF2R	MPRI
MUC1	MUC1_HUMAN	P15941	Mucin-1 (MUC-1) (Breast carcinoma-associated antigen DF3) (Cancer antigen 15-3) (CA 15-3) (Carcinoma-associated mucin) (Episialin) (H23AG) (Krebs von den Lungen-6) (KL-6) (PEMT) (Peanut-reactive urinary mucin) (PUM) (Polymorphic epithelial mucin) (PEM) (Tumor-associated epithelial membrane antigen) (EMA) (Tumor-associated mucin) (CD antigen CD227) [Cleaved into: Mucin-1 subunit alpha (MUC1-NT) (M…	MUC1	PUM
NAMPT	NAMPT_HUMAN	P43490	Nicotinamide phosphoribosyltransferase (NAmPRTase) (Nampt) (EC 2.4.2.12) (Pre-B-cell colony-enhancing factor 1) (Pre-B cell-enhancing factor) (Visfatin)	NAMPT	PBEF PBEF1
NCAM1	NCAM1_HUMAN	P13591	Neural cell adhesion molecule 1 (N-CAM-1) (NCAM-1) (CD antigen CD56)	NCAM1	NCAM
NEP	NEP_HUMAN	P08473	Neprilysin (EC 3.4.24.11) (Atriopeptidase) (Common acute lymphocytic leukemia antigen) (CALLA) (Enkephalinase) (Neutral endopeptidase 24.11) (NEP) (Neutral endopeptidase) (Skin fibroblast elastase) (SFE) (CD antigen CD10)	MME	EPN
NGF-beta	NGF_HUMAN	P01138	Beta-nerve growth factor (Beta-NGF)	NGF	NGFB
NP1L4	NP1L4_HUMAN	Q99733	Nucleosome assembly protein 1-like 4 (Nucleosome assembly protein 2) (NAP-2)	NAP1L4	NAP2
NRG1	NRG1_HUMAN	Q02297	Pro-neuregulin-1, membrane-bound isoform (Pro-NRG1) [Cleaved into: Neuregulin-1 (Acetylcholine receptor-inducing activity) (ARIA) (Breast cancer cell differentiation factor p45) (Glial growth factor) (Heregulin) (HRG) (Neu differentiation factor) (Sensory and motor neuron-derived factor)]	NRG1	GGF HGL HRGA NDF SMDF
NRP1	NRP1_HUMAN	O14786	Neuropilin-1 (Vascular endothelial cell growth factor 165 receptor) (CD antigen CD304)	NRP1	NRP VEGF165R
NTAL	NTAL_HUMAN	Q9GZY6	Linker for activation of T-cells family member 2 (Linker for activation of B-cells) (Membrane-associated adapter molecule) (Non-T-cell activation linker) (Williams-Beuren syndrome chromosomal region 15 protein) (Williams-Beuren syndrome chromosomal region 5 protein)	LAT2	LAB NTAL WBS15 WBSCR15 WBSCR5
NTF4	NTF4_HUMAN	P34130	Neurotrophin-4 (NT-4) (Neurotrophin-5) (NT-5) (Neutrophic factor 4)	NTF4	NTF5
ONCM	ONCM_HUMAN	P13725	Oncostatin-M (OSM)	OSM
OSTP	OSTP_HUMAN	P10451	Osteopontin (Bone sialoprotein 1) (Nephropontin) (Secreted phosphoprotein 1) (SPP-1) (Urinary stone protein) (Uropontin)	SPP1	BNSP OPN
OX2G	OX2G_HUMAN	P41217	OX-2 membrane glycoprotein (CD antigen CD200)	CD200	MOX1 MOX2
P53	P53_HUMAN	P04637	Cellular tumor antigen p53 (Antigen NY-CO-13) (Phosphoprotein p53) (Tumor suppressor p53)	TP53	P53
pan HLA-class II
PD1L1	PD1L1_HUMAN	Q9NZQ7	Programmed cell death 1 ligand 1 (PD-L1) (PDCD1 ligand 1) (Programmed death ligand 1) (hPD-L1) (B7 homolog 1) (B7-H1) (CD antigen CD274)	CD274	B7H1 PDCD1L1 PDCD1LG1 PDL1
PD1L2	PD1L2_HUMAN	Q9BQ51	Programmed cell death 1 ligand 2 (PD-1 ligand 2) (PD-L2) (PDCD1 ligand 2) (Programmed death ligand 2) (Butyrophilin B7-DC) (B7-DC) (CD antigen CD273)	PDCD1LG2	B7DC CD273 PDCD1L2 PDL2
PDCD1	PDCD1_HUMAN	Q15116	Programmed cell death protein 1 (Protein PD-1) (hPD-1) (CD antigen CD279)	PDCD1	PD1
PECA1	PECA1_HUMAN	P16284	Platelet endothelial cell adhesion molecule (PECAM-1) (EndoCAM) (GPIIA') (PECA1) (CD antigen CD31)	PECAM1
PERM	PERM_HUMAN	P05164	Myeloperoxidase (MPO) (EC 1.11.2.2) [Cleaved into: Myeloperoxidase; 89 kDa myeloperoxidase; 84 kDa myeloperoxidase; Myeloperoxidase light chain; Myeloperoxidase heavy chain]	MPO
PGH1	PGH1_HUMAN	P23219	Prostaglandin G/H synthase 1 (EC 1.14.99.1) (Cyclooxygenase-1) (COX-1) (Prostaglandin H2 synthase 1) (PGH synthase 1) (PGHS-1) (PHS 1) (Prostaglandin-endoperoxide synthase 1)	PTGS1	COX1
PLF4	PLF4_HUMAN	P02776	Platelet factor 4 (PF-4) (C-X-C motif chemokine 4) (Iroplact) (Oncostatin-A) [Cleaved into: Platelet factor 4, short form (Endothelial cell growth inhibitor)]	PF4	CXCL4 SCYB4
PRIO	PRIO_HUMAN	P04156	Major prion protein (PrP) (ASCR) (PrP27-30) (PrP33-35C) (CD antigen CD230)	PRNP	ALTPRP PRIP PRP
PRTN3	PRTN3_HUMAN	P24158	Myeloblastin (EC 3.4.21.76) (AGP7) (C-ANCA antigen) (Leukocyte proteinase 3) (PR-3) (PR3) (Neutrophil proteinase 4) (NP-4) (P29) (Wegener autoantigen)	PRTN3	MBN
PTPRC (CD45)	PTPRC_HUMAN	P08575	Receptor-type tyrosine-protein phosphatase C (EC 3.1.3.48) (Leukocyte common antigen) (L-CA) (T200) (CD antigen CD45)	PTPRC	CD45
S10A8/9	Variant of S10A8_HUMAN	P05109	Protein S100-A8 (Calgranulin-A) (Calprotectin L1L subunit) (Cystic fibrosis antigen) (CFAG) (Leukocyte L1 complex light chain) (Migration inhibitory factor-related protein 8) (MRP-8) (p8) (S100 calcium-binding protein A8) (Urinary stone protein band A)	S100A8	CAGA CFAG MRP8
SCRB2	SCRB2_HUMAN	Q14108	Lysosome membrane protein 2 (85 kDa lysosomal membrane sialoglycoprotein) (LGP85) (CD36 antigen-like 2) (Lysosome membrane protein II) (LIMP II) (Scavenger receptor class B member 2) (CD antigen CD36)	SCARB2	CD36L2 LIMP2 LIMPII
SDC1	SDC1_HUMAN	P18827	Syndecan-1 (SYND1) (CD antigen CD138)	SDC1	SDC
SDF1	SDF1_HUMAN	P48061	Stromal cell-derived factor 1 (SDF-1) (hSDF-1) (C-X-C motif chemokine 12) (Intercrine reduced in hepatomas) (IRH) (hIRH) (Pre-B cell growth-stimulating factor) (PBSF) [Cleaved into: SDF-1-beta(3-72); SDF-1-alpha(3-67)]	CXCL12	SDF1 SDF1A SDF1B
SELPL	SELPL_HUMAN	Q14242	P-selectin glycoprotein ligand 1 (PSGL-1) (Selectin P ligand) (CD antigen CD162)	SELPLG
SEM7A	SEM7A_HUMAN	O75326	Semaphorin-7A (CDw108) (JMH blood group antigen) (John-Milton-Hargen human blood group Ag) (Semaphorin-K1) (Sema K1) (Semaphorin-L) (Sema L) (CD antigen CD108)	SEMA7A	CD108 SEMAL
SIGL9	SIGL9_HUMAN	Q9Y336	Sialic acid-binding Ig-like lectin 9 (Siglec-9) (CDw329) (Protein FOAP-9) (CD antigen CD329)	SIGLEC9
SLAF1	SLAF1_HUMAN	Q13291	Signaling lymphocytic activation molecule (CDw150) (IPO-3) (SLAM family member 1) (CD antigen CD150)	SLAMF1	SLAM
SLAF8	SLAF8_HUMAN	Q9P0V8	SLAM family member 8 (B-lymphocyte activator macrophage expressed) (BCM-like membrane protein) (CD antigen CD353)	SLAMF8	BLAME
TBB3	TBB3_HUMAN	Q13509	Tubulin beta-3 chain (Tubulin beta-4 chain) (Tubulin beta-III)	TUBB3	TUBB4
TF	TF_HUMAN	P13726	Tissue factor (TF) (Coagulation factor III) (Thromboplastin) (CD antigen CD142)	F3
TFR1	TFR1_HUMAN	P02786	Transferrin receptor protein 1 (TR) (TfR) (TfR1) (Trfr) (T9) (p90) (CD antigen CD71) [Cleaved into: Transferrin receptor protein 1, serum form (sTfR)]	TFRC
TGFB1	TGFB1_HUMAN	P01137	Transforming growth factor beta-1 proprotein [Cleaved into: Latency-associated peptide (LAP); Transforming growth factor beta-1 (TGF-beta-1)]	TGFB1	TGFB
TGFB1,2,3	Variant of TGFB1_HUMAN	P01137	Transforming growth factor beta-1 proprotein [Cleaved into: Latency-associated peptide (LAP); Transforming growth factor beta-1 (TGF-beta-1)]	TGFB1	TGFB
TGFB2	TGFB2_HUMAN	P61812	Transforming growth factor beta-2 proprotein (Cetermin) (Glioblastoma-derived T-cell suppressor factor) (G-TSF) [Cleaved into: Latency-associated peptide (LAP); Transforming growth factor beta-2 (TGF-beta-2)]	TGFB2
TGFB3	TGFB3_HUMAN	P10600	Transforming growth factor beta-3 proprotein [Cleaved into: Latency-associated peptide (LAP); Transforming growth factor beta-3 (TGF-beta-3)]	TGFB3
TGM2	TGM2_HUMAN	P21980	Protein-glutamine gamma-glutamyltransferase 2 (EC 2.3.2.13) (Tissue transglutaminase) (Transglutaminase C) (TG(C)) (TGC) (TGase C) (Transglutaminase H) (TGase H) (Transglutaminase-2) (TGase-2)	TGM2
TIE2	TIE2_HUMAN	Q02763	Angiopoietin-1 receptor (EC 2.7.10.1) (Endothelial tyrosine kinase) (Tunica interna endothelial cell kinase) (Tyrosine kinase with Ig and EGF homology domains-2) (Tyrosine-protein kinase receptor TEK) (Tyrosine-protein kinase receptor TIE-2) (hTIE2) (p140 TEK) (CD antigen CD202b)	TEK	TIE2 VMCM VMCM1
TIMP1	TIMP1_HUMAN	P01033	Metalloproteinase inhibitor 1 (Erythroid-potentiating activity) (EPA) (Fibroblast collagenase inhibitor) (Collagenase inhibitor) (Tissue inhibitor of metalloproteinases 1) (TIMP-1)	TIMP1	CLGI TIMP
TLR2	TLR2_HUMAN	O60603	Toll-like receptor 2 (Toll/interleukin-1 receptor-like protein 4) (CD antigen CD282)	TLR2	TIL4
TLR3	TLR3_HUMAN	O15455	Toll-like receptor 3 (CD antigen CD283)	TLR3
TN13B	TN13B_HUMAN	Q9Y275	Tumor necrosis factor ligand superfamily member 13B (B lymphocyte stimulator) (BLyS) (B-cell-activating factor) (BAFF) (Dendritic cell-derived TNF-like molecule) (TNF- and APOL-related leukocyte expressed ligand 1) (TALL-1) (CD antigen CD257) [Cleaved into: Tumor necrosis factor ligand superfamily member 13b, membrane form; Tumor necrosis factor ligand superfamily member 13b, soluble form]	TNFSF13B	BAFF BLYS TALL1 TNFSF20 ZTNF4
TNF10	TNF10_HUMAN	P50591	Tumor necrosis factor ligand superfamily member 10 (Apo-2 ligand) (Apo-2L) (TNF-related apoptosis-inducing ligand) (Protein TRAIL) (CD antigen CD253)	TNFSF10	APO2L TRAIL
TNF10_MOUSE	TNF10_MOUSE	P50592	Tumor necrosis factor ligand superfamily member 10 (TNF-related apoptosis-inducing ligand) (Protein TRAIL) (CD antigen CD253)	Tnfsf10	Trail
TNF11	TNF11_HUMAN	O14788	Tumor necrosis factor ligand superfamily member 11 (Osteoclast differentiation factor) (ODF) (Osteoprotegerin ligand) (OPGL) (Receptor activator of nuclear factor kappa-B ligand) (RANKL) (TNF-related activation-induced cytokine) (TRANCE) (CD antigen CD254) [Cleaved into: Tumor necrosis factor ligand superfamily member 11, membrane form; Tumor necrosis factor ligand superfamily member 11, soluble …	TNFSF11	OPGL RANKL TRANCE
TNF12	TNF12_HUMAN	O43508	Tumor necrosis factor ligand superfamily member 12 (APO3 ligand) (TNF-related weak inducer of apoptosis) (TWEAK) [Cleaved into: Tumor necrosis factor ligand superfamily member 12, membrane form; Tumor necrosis factor ligand superfamily member 12, secreted form]	TNFSF12	APO3L DR3LG
TNF13	TNF13_HUMAN	O75888	Tumor necrosis factor ligand superfamily member 13 (A proliferation-inducing ligand) (APRIL) (TNF- and APOL-related leukocyte expressed ligand 2) (TALL-2) (TNF-related death ligand 1) (TRDL-1) (CD antigen CD256)	TNFSF13	APRIL TALL2 ZTNF2
TNF14	TNF14_HUMAN	O43557	Tumor necrosis factor ligand superfamily member 14 (Herpes virus entry mediator ligand) (HVEM-L) (Herpesvirus entry mediator ligand) (CD antigen CD258) [Cleaved into: Tumor necrosis factor ligand superfamily member 14, membrane form; Tumor necrosis factor ligand superfamily member 14, soluble form]	TNFSF14	HVEML LIGHT
TNF18	TNF18_HUMAN	Q9UNG2	Tumor necrosis factor ligand superfamily member 18 (Activation-inducible TNF-related ligand) (AITRL) (Glucocorticoid-induced TNF-related ligand) (hGITRL)	TNFSF18	AITRL GITRL TL6
TNFA	TNFA_HUMAN	P01375	Tumor necrosis factor (Cachectin) (TNF-alpha) (Tumor necrosis factor ligand superfamily member 2) (TNF-a) [Cleaved into: Tumor necrosis factor, membrane form (N-terminal fragment) (NTF); Intracellular domain 1 (ICD1); Intracellular domain 2 (ICD2); C-domain 1; C-domain 2; Tumor necrosis factor, soluble form]	TNF	TNFA TNFSF2
TNFB	TNFB_HUMAN	P01374	Lymphotoxin-alpha (LT-alpha) (TNF-beta) (Tumor necrosis factor ligand superfamily member 1)	LTA	TNFB TNFSF1
TNFL4	TNFL4_HUMAN	P23510	Tumor necrosis factor ligand superfamily member 4 (Glycoprotein Gp34) (OX40 ligand) (OX40L) (TAX transcriptionally-activated glycoprotein 1) (CD antigen CD252)	TNFSF4	TXGP1
TNFL6	TNFL6_HUMAN	P48023	Tumor necrosis factor ligand superfamily member 6 (Apoptosis antigen ligand) (APTL) (CD95 ligand) (CD95-L) (Fas antigen ligand) (Fas ligand) (FasL) (CD antigen CD178) [Cleaved into: Tumor necrosis factor ligand superfamily member 6, membrane form; Tumor necrosis factor ligand superfamily member 6, soluble form (Receptor-binding FasL ectodomain) (Soluble Fas ligand) (sFasL); ADAM10-processed FasL …	FASLG	APT1LG1 CD95L FASL TNFSF6
TNFL8	TNFL8_HUMAN	P32971	Tumor necrosis factor ligand superfamily member 8 (CD30 ligand) (CD30-L) (CD antigen CD153)	TNFSF8	CD30L CD30LG
TNR11	TNR11_HUMAN	Q9Y6Q6	Tumor necrosis factor receptor superfamily member 11A (Osteoclast differentiation factor receptor) (ODFR) (Receptor activator of NF-KB) (CD antigen CD265)	TNFRSF11A	RANK
TNR14	TNR14_HUMAN	Q92956	Tumor necrosis factor receptor superfamily member 14 (Herpes virus entry mediator A) (Herpesvirus entry mediator A) (HveA) (Tumor necrosis factor receptor-like 2) (TR2) (CD antigen CD270)	TNFRSF14	HVEA HVEM
TNR16	TNR16_HUMAN	P08138	Tumor necrosis factor receptor superfamily member 16 (Gp80-LNGFR) (Low affinity neurotrophin receptor p75NTR) (Low-affinity nerve growth factor receptor) (NGF receptor) (p75 ICD) (CD antigen CD271)	NGFR	TNFRSF16
TNR17	TNR17_HUMAN	Q02223	Tumor necrosis factor receptor superfamily member 17 (B-cell maturation protein) (CD antigen CD269)	TNFRSF17	BCM BCMA
TNR18	TNR18_HUMAN	Q9Y5U5	Tumor necrosis factor receptor superfamily member 18 (Activation-inducible TNFR family receptor) (Glucocorticoid-induced TNFR-related protein) (CD antigen CD357)	TNFRSF18	AITR GITR
TNR1A	TNR1A_HUMAN	P19438	Tumor necrosis factor receptor superfamily member 1A (Tumor necrosis factor receptor 1) (TNF-R1) (Tumor necrosis factor receptor type I) (TNF-RI) (TNFR-I) (p55) (p60) (CD antigen CD120a) [Cleaved into: Tumor necrosis factor receptor superfamily member 1A, membrane form; Tumor necrosis factor-binding protein 1 (TBPI)]	TNFRSF1A	TNFAR TNFR1
TNR1B	TNR1B_HUMAN	P20333	Tumor necrosis factor receptor superfamily member 1B (Tumor necrosis factor receptor 2) (TNF-R2) (Tumor necrosis factor receptor type II) (TNF-RII) (TNFR-II) (p75) (p80 TNF-alpha receptor) (CD antigen CD120b) (Etanercept) [Cleaved into: Tumor necrosis factor receptor superfamily member 1b, membrane form; Tumor necrosis factor-binding protein 2 (TBP-2) (TBPII)]	TNFRSF1B	TNFBR TNFR2
TNR21	TNR21_HUMAN	O75509	Tumor necrosis factor receptor superfamily member 21 (Death receptor 6) (CD antigen CD358)	TNFRSF21	DR6
TNR4	TNR4_HUMAN	P43489	Tumor necrosis factor receptor superfamily member 4 (ACT35 antigen) (OX40L receptor) (TAX transcriptionally-activated glycoprotein 1 receptor) (CD antigen CD134)	TNFRSF4	TXGP1L
TNR5	TNR5_HUMAN	P25942	Tumor necrosis factor receptor superfamily member 5 (B-cell surface antigen CD40) (Bp50) (CD40L receptor) (CDw40) (CD antigen CD40)	CD40	TNFRSF5
TNR6	TNR6_HUMAN	P25445	Tumor necrosis factor receptor superfamily member 6 (Apo-1 antigen) (Apoptosis-mediating surface antigen FAS) (FASLG receptor) (CD antigen CD95)	FAS	APT1 FAS1 TNFRSF6
TNR8	TNR8_HUMAN	P28908	Tumor necrosis factor receptor superfamily member 8 (CD30L receptor) (Ki-1 antigen) (Lymphocyte activation antigen CD30) (CD antigen CD30)	TNFRSF8	CD30 D1S166E
TNR9	TNR9_HUMAN	Q07011	Tumor necrosis factor receptor superfamily member 9 (4-1BB ligand receptor) (CDw137) (T-cell antigen 4-1BB homolog) (T-cell antigen ILA) (CD antigen CD137)	TNFRSF9	CD137 ILA
TR10D	TR10D_HUMAN	Q9UBN6	Tumor necrosis factor receptor superfamily member 10D (Decoy receptor 2) (DcR2) (TNF-related apoptosis-inducing ligand receptor 4) (TRAIL receptor 4) (TRAIL-R4) (TRAIL receptor with a truncated death domain) (CD antigen CD264)	TNFRSF10D	DCR2 TRAILR4 TRUNDD
TR11B	TR11B_HUMAN	O00300	Tumor necrosis factor receptor superfamily member 11B (Osteoclastogenesis inhibitory factor) (Osteoprotegerin)	TNFRSF11B	OCIF OPG
TR13B	TR13B_HUMAN	O14836	Tumor necrosis factor receptor superfamily member 13B (Transmembrane activator and CAML interactor) (CD antigen CD267)	TNFRSF13B	TACI
TR13C	TR13C_HUMAN	Q96RJ3	Tumor necrosis factor receptor superfamily member 13C (B-cell-activating factor receptor) (BAFF receptor) (BAFF-R) (BLyS receptor 3) (CD antigen CD268)	TNFRSF13C	BAFFR BR3
TREM1	TREM1_HUMAN	Q9NP99	Triggering receptor expressed on myeloid cells 1 (TREM-1) (Triggering receptor expressed on monocytes 1) (CD antigen CD354)	TREM1
TSLP	TSLP_HUMAN	Q969D9	Thymic stromal lymphopoietin	TSLP
UPAR	UPAR_HUMAN	Q03405	Urokinase plasminogen activator surface receptor (U-PAR) (uPAR) (Monocyte activation antigen Mo3) (CD antigen CD87)	PLAUR	MO3 UPAR
VCAM1	VCAM1_HUMAN	P19320	Vascular cell adhesion protein 1 (V-CAM 1) (VCAM-1) (INCAM-100) (CD antigen CD106)	VCAM1
VEGF165, VEGF121	Variant of VEGFA_HUMAN	P15692	Vascular endothelial growth factor A (VEGF-A) (Vascular permeability factor) (VPF)	VEGFA	VEGF
VEGFA	VEGFA_HUMAN	P15692	Vascular endothelial growth factor A (VEGF-A) (Vascular permeability factor) (VPF)	VEGFA	VEGF
VEGFC	VEGFC_HUMAN	P49767	Vascular endothelial growth factor C (VEGF-C) (Flt4 ligand) (Flt4-L) (Vascular endothelial growth factor-related protein) (VRP)	VEGFC
VGFR1	VGFR1_HUMAN	P17948	Vascular endothelial growth factor receptor 1 (VEGFR-1) (EC 2.7.10.1) (Fms-like tyrosine kinase 1) (FLT-1) (Tyrosine-protein kinase FRT) (Tyrosine-protein kinase receptor FLT) (FLT) (Vascular permeability factor receptor)	FLT1	FLT FRT VEGFR1
VGFR2	VGFR2_HUMAN	P35968	Vascular endothelial growth factor receptor 2 (VEGFR-2) (EC 2.7.10.1) (Fetal liver kinase 1) (FLK-1) (Kinase insert domain receptor) (KDR) (Protein-tyrosine kinase receptor flk-1) (CD antigen CD309)	KDR	FLK1 VEGFR2
VGFR3	VGFR3_HUMAN	P35916	Vascular endothelial growth factor receptor 3 (VEGFR-3) (EC 2.7.10.1) (Fms-like tyrosine kinase 4) (FLT-4) (Tyrosine-protein kinase receptor FLT4)	FLT4	VEGFR3
X3CL1	X3CL1_HUMAN	P78423	Fractalkine (C-X3-C motif chemokine 1) (CX3C membrane-anchored chemokine) (Neurotactin) (Small-inducible cytokine D1) [Cleaved into: Processed fractalkine]	CX3CL1	FKN NTT SCYD1
XCL1	XCL1_HUMAN	P47992	Lymphotactin (ATAC) (C motif chemokine 1) (Cytokine SCM-1) (Lymphotaxin) (SCM-1-alpha) (Small-inducible cytokine C1) (XC chemokine ligand 1)	XCL1	LTN SCYC1
